# Supplementary material for: Force Field Parameters for Fe2+4S2−4 Clusters of Dihydropyrimidine Dehydrogenase, the 5-Fluorouracil Cancer Drug Deactivation Protein: A Step towards In Silico Pharmacogenomics Studies
Source: Molecules. 2021 May 14;26(10):2929. doi: 10.3390/molecules26102929 (PMC8156676; doi:10.3390/molecules26102929)
Supplement: Supplementary file 1 [file molecules-26-02929-s001.zip]

Archive with 1 entries (1 files):
- molecules-1210361-supplementary (1).pdf
